# Supplementary material for: Rapid screening of cellular stress responses in recombinant Pichia pastoris strains using metabolite profiling
Source: J Ind Microbiol Biotechnol. 2017 Feb 3;44(3):413–7. doi: 10.1007/s10295-017-1904-5 (PMC5329079; doi:10.1007/s10295-017-1904-5)
Supplement: Supplementary file 2 — Supplementary material 2 (XLSX 69 kb) [file 10295_2017_1904_MOESM2_ESM.xlsx]

## Sheet: Total Quench
Strain	Replicate	Alanine	Arabitol	Arginine	Asparagine	Aspartate	Benzoate	Citrate	Formate	Fumarate	Glucose	Glutamate	Glutamine	Histidine	Histidinol	Isoleucine	Lactate	Leucine	Lysine	Malate	Methionine.sulfoxide	Myo-Inositol	NAD	Phenylalanine	Serine	sn-Glycero-3-phophocholine	Succinate	Trehalose	Tyrosine	UDP.GlcNAc	Valine	2-Oxoisocaproate	3-Methyl-2-oxovalerate
T1	1	0.18939	0.866204	0.164769	0.0373493	0.150316	0.00949554	0.199938	0.152373	0.0132889	0.0212134	0.222871	0.09655	0.0796842	0.208511	0.0498247	0.00899062	0.0219879	0.111421	0.0108006	0.109439	0.397508	0.01489	0.00667263	0.0562856	0.642343	0.0667286	0.0998287	0.211322	0.0115804	0.070079	0.0536892	0.072332
T1	2	0.197911	0.857114	0.169789	0.0335981	0.165224	0.00956156	0.178625	0.177925	0.0112134	0.0204042	0.226976	0.0860398	0.0873182	0.216175	0.0490976	0.0101288	0.0204095	0.114153	0.01038	0.114568	0.385198	0.0148503	0.00527369	0.0558829	0.637304	0.0686962	0.0906525	0.208715	0.00912836	0.0689528	0.0515882	0.0653767
T1	3	0.193486	0.906727	0.177904	0.0363426	0.178512	0.00940951	0.234981	0.157483	0.0106108	0.0219202	0.234616	0.105254	0.106495	0.258459	0.0541723	0.00860723	0.0203481	0.124239	0.0122739	0.111496	0.386954	0.0201721	0.00421949	0.0602032	0.647813	0.0626744	0.1052	0.217205	0.0112762	0.0719753	0.0615673	0.0748322
T3	1	0.255191	0.720316	0.169512	0.0454872	0.156885	0.00796173	0.241455	0.201856	0.0141775	0.0212286	0.256086	0.140412	0.0914804	0.294619	0.0672562	0.00555906	0.0275347	0.120132	0.0146133	0.10458	0.36591	0.0164359	0.00674659	0.0803367	0.64905	0.0713724	0.0843624	0.253062	0.00863262	0.0859873	0.055531	0.071385
T3	2	0.267671	0.737672	0.182007	0.0453681	0.174434	0.00878526	0.194569	0.181217	0.0120483	0.0236762	0.257282	0.133741	0.0934934	0.313354	0.0672702	0.00800462	0.0269474	0.129649	0.0151265	0.102174	0.351182	0.015464	0.00851115	0.0794351	0.689836	0.0715972	0.0905633	0.277807	0.0102224	0.0858558	0.0577103	0.0803494
T3	3	0.267113	0.743748	0.180153	0.0470336	0.164098	0.00808776	0.110368	0.191305	0.0132995	0.0204334	0.266356	0.131124	0.0842515	0.27971	0.0736864	0.0131808	0.0300533	0.123946	0.013321	0.103678	0.358773	0.0169676	0.00547304	0.0859954	0.703365	0.0852416	0.0907912	0.276911	0.00997063	0.0894744	0.0550621	0.07407
L	1	0.744785	0.580553	0.163612	0.0389542	0.213286	0.00820673	0.242648	0.123124	0.0214006	0.0166773	0.401738	0.162427	0.075668	0.129885	0.0334876	0.0145453	0.0147177	0.0570366	0.035667	0.116889	0.481782	0.0427001	0.00282254	0.0269763	0.545345	0.0816756	0.0762655	0.0459842	0.0146373	0.0695799	0.0213035	0.0456274
L	2	0.780016	0.574935	0.158886	0.039328	0.201023	0.0105252	0.235048	0.131177	0.0247111	0.0175803	0.386053	0.163212	0.166514	0.0475865	0.0321277	0.0123366	0.0133356	0.056235	0.0351586	0.115112	0.467023	0.0437451	0.00444775	0.0247003	0.508601	0.0903743	0.0661643	0.0407042	0.0137721	0.0805913	0.0223311	0.0445775
L	3	0.792009	0.558584	0.165323	0.0389513	0.199354	0.00996816	0.304332	0.183566	0.0256303	0.0153624	0.364605	0.145482	0.142339	0.073256	0.0356398	0.0116406	0.0132152	0.0565949	0.0388326	0.115733	0.436607	0.0430966	0.00363512	0.0245662	0.486429	0.0895237	0.063778	0.0474431	0.0147783	0.0692974	0.0162149	0.037178
I8	1	0.70227	0.514626	0.157158	0.0376657	0.16097	0.010534	0.173272	0.145035	0.0256958	0.0181605	0.351304	0.151136	0.0632958	0.0629718	0.0365174	0.0151173	0.0154482	0.0526555	0.0471003	0.107727	0.38137	0.0393156	0.00492278	0.0218209	0.436008	0.0883349	0.0661608	0.0506417	0.0148457	0.0770811	0.0201275	0.041658
I8	2	0.717447	0.615386	0.167972	0.0436045	0.167054	0.00937611	0.186748	0.281512	0.0263537	0.0130924	0.344431	0.14114	0.0870253	0.164454	0.0328193	0.0148683	0.0132868	0.0567159	0.0401151	0.114388	0.406772	0.0375444	0.00407575	0.026595	0.442402	0.101185	0.0873203	0.0508075	0.0133387	0.0680923	0.0207897	0.0484359
I8	3	0.802197	0.586185	0.168537	0.0381691	0.193971	0.00905158	0.271849	0.0921589	0.02669	0.0146646	0.399009	0.180805	0.0784238	0.156908	0.0365297	0.00912931	0.0147554	0.0591091	0.0397911	0.120641	0.415674	0.0354174	0.00397604	0.0250753	0.500656	0.115627	0.0785167	0.0502484	0.0130768	0.0746919	0.0189772	0.0457564
T7	1	0.796775	0.59201	0.158124	0.037007	0.177127	0.01069	0.242176	0.159163	0.0273418	0.0146955	0.355975	0.139217	0.164993	0.0549963	0.0365008	0.017814	0.0150881	0.0555464	0.0423117	0.109054	0.416701	0.0338513	0.00340128	0.0262568	0.547781	0.126078	0.0752632	0.0433484	0.0152197	0.0698292	0.0206513	0.0435863
T7	2	0.765943	0.627067	0.16465	0.040265	0.169031	0.00972997	0.14422	0.142231	0.0299501	0.0131143	0.378444	0.142985	0.105656	0.106734	0.0371516	0.0134721	0.0139485	0.0594402	0.0414049	0.112349	0.422365	0.0334032	0.00466129	0.0243528	0.539919	0.129006	0.0996286	0.0379266	0.0167281	0.0735152	0.017674	0.0374006
T7	3	0.798029	0.697956	0.169872	0.0357092	0.159756	0.0100841	0.150343	0.266916	0.0268291	0.0139654	0.342642	0.127634	0.0870641	0.143772	0.0413007	0.012045	0.0152753	0.0619094	0.0388724	0.12039	0.420787	0.0359598	0.00466836	0.0227332	0.55715	0.126426	0.0627271	0.0488757	0.0142539	0.0688274	0.0170442	0.0391857
I5	1	0.84144	0.648182	0.162491	0.0420062	0.25332	0.0106615	0.238563	0.0691921	0.0315637	0.012643	0.366885	0.166484	0.0899973	0.117163	0.0363738	0.0139344	0.0117375	0.0552809	0.04811	0.119181	0.372296	0.0382548	0.00320967	0.0266058	0.632322	0.162414	0.0798074	0.040589	0.0174124	0.0643169	0.0199501	0.0419652
I5	2	0.778312	0.625538	0.166202	0.0380899	0.208527	0.010846	0.148939	0.11151	0.0256927	0.0155326	0.332284	0.141214	0.109758	0.108395	0.0331376	0.0120543	0.0124925	0.0614806	0.0424729	0.115229	0.35481	0.0364048	0.00290147	0.0244594	0.530427	0.157534	0.0789832	0.0425241	0.0170196	0.0639357	0.0202656	0.0499343
I5	3	0.825835	0.645717	0.175141	0.0393009	0.205551	0.00888109	0.177814	0.153981	0.0358567	0.0144543	0.331127	0.144723	0.101973	0.127203	0.0377055	0.0216345	0.011474	0.0623924	0.0396811	0.11527	0.345562	0.0327257	0.0031655	0.0290111	0.547746	0.158992	0.0792552	0.0452538	0.0141547	0.0667569	0.023481	0.0412894
B	1	0.439981	0.973351	0.269388	0.0247143	0.116741	0.00720272	0.160314	0.653383	0.0285927	0.0117707	0.222874	0.07149	0.115882	0.348012	0.0316343	0.0150008	0.0135346	0.0676139	0.039618	0.283831	0.477712	0.0296484	0.00402254	0.0297064	1.21615	0.115098	0.023291	0.0539638	0.0217507	0.039259	0.0141725	0.0396148
B	2	0.436046	1.11008	0.289722	0.0259613	0.107951	0.009304	0.142079	0.823555	0.0305485	0.013364	0.21307	0.0882767	0.104127	0.552579	0.0375771	0.0122084	0.0138295	0.0729526	0.0429917	0.297884	0.523792	0.0371871	0.00251913	0.0288614	1.31937	0.111324	0.0230291	0.0594184	0.0226698	0.0343523	0.0161367	0.0420844
B	3	0.520864	1.21053	0.29105	0.0242293	0.100871	0.00752361	0.117329	0.924059	0.0291192	0.0140141	0.205536	0.0678621	0.126964	0.486671	0.0314993	0.0118328	0.0152912	0.0704981	0.0419964	0.25787	0.545481	0.030706	0.00366012	0.0284232	1.25551	0.122599	0.022584	0.0515287	0.0262149	0.0385199	0.0131945	0.0381026
M	1	0.370975	0.873848	0.14866	0.0339221	0.142441	0.00956562	0.154381	0.269509	0.0214267	0.0221022	0.285499	0.0678836	0.0936343	0.251685	0.0455631	0.0144928	0.0213471	0.104593	0.0311804	0.108096	0.414069	0.0209989	0.00700661	0.0448319	0.831269	0.105779	0.12304	0.305734	0.0130738	0.0660203	0.0440588	0.0645369
M	2	0.391523	0.903348	0.149032	0.034505	0.144763	0.00907569	0.0937613	0.216363	0.0214717	0.0174344	0.27751	0.0687257	0.095034	0.328488	0.0398828	0.0072031	0.0227518	0.115196	0.0312861	0.10932	0.397229	0.0196015	0.00567497	0.0501327	0.91184	0.12572	0.135501	0.325681	0.0120868	0.0694848	0.0495156	0.0676503
M	3	0.381124	0.843209	0.139956	0.0333899	0.137369	0.00865132	0.158649	0.243672	0.0256017	0.0192244	0.272655	0.0715033	0.0729481	0.222582	0.0394821	0.0117871	0.0200298	0.104378	0.0300962	0.107267	0.393931	0.0387766	0.00932215	0.0495446	0.853534	0.113662	0.114141	0.311348	0.0121618	0.0644235	0.0403645	0.0570484

## Sheet: Supernatant
Strain	Replicate	Alanine	Arabitol	Arginine	Asparagine	Aspartate	Benzoate	Citrate	Formate	Fumarate	Glucose	Glutamate	Glutamine	Histidine	Histidinol	Isoleucine	Lactate	Leucine	Lysine	Malate	Methionine.sulfoxide	Myo-Inositol	NAD	Phenylalanine	Serine	sn-Glycero-3-phophocholine	Succinate	Trehalose	Tyrosine	UDP.GlcNAc	Valine	2-Oxoisocaproate	3-Methyl-2-oxovalerate
T1	1	0.0178301	0.0277513	0.0418553	0.0151523	0.0191955	0.00828359	0.0268229	0.138058	0.012603	0.0121476	0.044375	0.0631338	0.0149342	0.0518816	0.0314737	0.00941659	0.0108037	0.020426	0.00559414	0.0135471	0.106478	0.00831393	0.00420214	0.00712848	0.0253615	0.0398705	0.024994	0.0401123	0.0101484	0.0214472	0.146808	0.154709
T1	2	0.0125942	0.0257148	0.0431458	0.0131782	0.0205264	0.00981237	0.0274837	0.120217	0.0146231	0.00981136	0.0433246	0.0533252	0.0161526	0.0576755	0.0245034	0.00870056	0.0113185	0.0187198	0.00545306	0.0147494	0.0951756	0.00832039	0.0036982	0.0113603	0.021888	0.0339685	0.0226728	0.0436991	0.00918143	0.0189188	0.0894801	0.117484
T1	3	0.0136882	0.0277895	0.0457977	0.0148852	0.0190117	0.011324	0.0298699	0.122779	0.0135163	0.0122536	0.0466697	0.0712968	0.0155564	0.0555289	0.0271048	0.00751742	0.0104598	0.0203081	0.00371967	0.0166792	0.111545	0.00651077	0.00272924	0.0103525	0.0225698	0.033234	0.0201226	0.0470901	0.00975925	0.0238924	0.138072	0.157209
T3	1	0.0154647	0.0258322	0.0450492	0.0167277	0.0193213	0.0103379	0.0336844	0.149029	0.0151736	0.0118457	0.0470918	0.0474395	0.0119584	0.0508855	0.0237988	0.00929712	0.00972371	0.0242281	0.00455818	0.014946	0.0892274	0.00849813	0.00363589	0.00982497	0.0255634	0.0395154	0.0210633	0.0457268	0.0101163	0.0208174	0.10094	0.135394
T3	2	0.0180627	0.0269155	0.0411586	0.014759	0.0223469	0.00902612	0.0313461	0.166502	0.0131575	0.0121593	0.0426479	0.055003	0.0138657	0.0550898	0.0268665	0.00824056	0.0105503	0.018226	0.00563354	0.0129412	0.0865884	0.00504988	0.00439622	0.00908742	0.0230803	0.0387767	0.0225816	0.0454237	0.0106889	0.0216706	0.105577	0.139673
T3	3	0.0154086	0.0276594	0.0424276	0.0121269	0.0150315	0.00978873	0.0249777	0.178726	0.0122167	0.0100818	0.0448293	0.048515	0.013076	0.0538142	0.0252848	0.00988575	0.0121229	0.0179661	0.00463979	0.0168183	0.0916243	0.00772734	0.00545588	0.0101615	0.021657	0.0451291	0.0212153	0.0457412	0.0094708	0.0250342	0.0894927	0.129494
L	1	0.0163213	0.0282644	0.050677	0.0171901	0.0189916	0.00947203	0.0296841	0.0861765	0.00874881	0.0122393	0.0485062	0.0411198	0.0169047	0.060877	0.0250616	0.00888133	0.0120632	0.0212508	0.00526201	0.0130349	0.0708239	0.00580943	0.00327568	0.00936782	0.0209247	0.011513	0.0224959	0.0443554	0.0120318	0.0228976	0.0576482	0.0995706
L	2	0.0155243	0.0289931	0.0421176	0.0151251	0.0210251	0.0110683	0.0340694	0.0997283	0.0107065	0.013696	0.0509937	0.0429443	0.0183369	0.0584956	0.0249652	0.010356	0.0119571	0.0197975	0.00426084	0.0133228	0.0769452	0.0109647	0.00292735	0.0110275	0.0234103	0.0127138	0.0207384	0.0417494	0.0105967	0.0252267	0.0527827	0.0934267
L	3	0.0162077	0.0272427	0.0402874	0.0137865	0.0217317	0.0126114	0.0324873	0.0872549	0.00894654	0.0145519	0.0479827	0.0412473	0.0160775	0.0659681	0.0205489	0.011004	0.0124498	0.0258602	0.00538996	0.0153145	0.0701484	0.00765607	0.0036694	0.0110156	0.0211494	0.0145712	0.0191426	0.0458238	0.0105182	0.0216023	0.0508064	0.0869572
I8	1	0.0158483	0.027944	0.0407609	0.0175687	0.0196376	0.0112541	0.0333629	0.0895415	0.00867213	0.0143792	0.0486475	0.0466256	0.0197419	0.0518548	0.0240087	0.00925267	0.0127436	0.0204076	0.00435136	0.0164052	0.0702007	0.00735152	0.00344673	0.0109909	0.0219658	0.0157101	0.0184079	0.0429486	0.0109909	0.0270006	0.0541486	0.0978324
I8	2	0.0158324	0.030519	0.0455574	0.0140884	0.0229204	0.00913455	0.0336152	0.115602	0.00643195	0.0126307	0.0509438	0.0398644	0.0150848	0.0536571	0.019876	0.012145	0.0145848	0.0201904	0.00427421	0.0149455	0.051186	0.00630716	0.00393355	0.012282	0.026851	0.0128723	0.0227965	0.0497648	0.0116191	0.022779	0.0497003	0.0910005
I8	3	0.0149601	0.0220755	0.0444241	0.0163146	0.021217	0.00965233	0.0302774	0.085287	0.00930725	0.0133915	0.0451373	0.040972	0.0208064	0.0562671	0.0250058	0.0100617	0.015155	0.0233154	0.00448003	0.0152331	0.0726014	0.00608564	0.00276393	0.0124987	0.0205811	0.0144338	0.0202433	0.0436731	0.010565	0.0212421	0.050721	0.090774
T7	1	0.0140727	0.0266418	0.0476607	0.0170723	0.0200281	0.0116463	0.030428	0.106162	0.00913402	0.0139063	0.0430117	0.0421895	0.0186345	0.0670113	0.0204923	0.0108509	0.0111945	0.0216126	0.00501807	0.0178169	0.0652112	0.00823549	0.00545994	0.0105524	0.0213428	0.0129347	0.021179	0.0450025	0.0114148	0.025651	0.0623122	0.096707
T7	2	0.0140013	0.0237048	0.045654	0.0167539	0.0203938	0.00933399	0.0316707	0.106639	0.00908002	0.0119744	0.0514889	0.042316	0.0172085	0.0575917	0.025531	0.00955127	0.0135018	0.0229304	0.00559788	0.0149403	0.0557375	0.00733408	0.00344245	0.00869608	0.0220576	0.00939894	0.0236102	0.0435017	0.00956345	0.0254698	0.063257	0.102099
T7	3	0.0165387	0.0284089	0.0469429	0.0165488	0.0211544	0.00929172	0.0293679	0.121341	0.00722785	0.0115437	0.0495483	0.0431507	0.015085	0.0572744	0.0219123	0.010358	0.0134627	0.0231387	0.00403963	0.018817	0.0586492	0.00790806	0.0030698	0.00898449	0.0207193	0.011468	0.0266101	0.0424647	0.0102788	0.0237825	0.0537634	0.0867176
I5	1	0.0175767	0.0258473	0.0483514	0.0153858	0.0243787	0.0109953	0.0303602	0.0838285	0.00826947	0.0133562	0.0540414	0.0417285	0.0157373	0.055566	0.0239729	0.00825549	0.0154657	0.0204071	0.00453413	0.01283	0.0554071	0.00965714	0.00308248	0.00893131	0.0274511	0.012616	0.0231058	0.043974	0.0101648	0.0281733	0.0645842	0.0934375
I5	2	0.0157613	0.0262978	0.0425826	0.0146782	0.025782	0.01026	0.0306613	0.0898348	0.00985447	0.0121785	0.0491959	0.0372135	0.0168642	0.0636099	0.0203014	0.0112778	0.0102083	0.024436	0.00644308	0.0160485	0.0573536	0.00704436	0.00437898	0.00891356	0.0260334	0.0116034	0.0242652	0.0431486	0.00890999	0.0233426	0.0655267	0.0981309
I5	3	0.0157298	0.0261546	0.0390252	0.0166759	0.0215961	0.0102592	0.0296082	0.108416	0.0128837	0.0149539	0.0453881	0.041933	0.0186417	0.0569906	0.0259397	0.00912538	0.0142987	0.0203729	0.00518174	0.0149502	0.0585529	0.00606236	0.00343709	0.0151583	0.0263521	0.0120388	0.0215323	0.0446456	0.00983245	0.0223274	0.0647948	0.112412
B	1	0.0224586	0.0299485	0.0513498	0.0154309	0.0238573	0.00954553	0.0288498	0.399031	0.0121093	0.0119913	0.0444628	0.0411189	0.0170059	0.0564487	0.0243078	0.00981182	0.0120367	0.0205967	0.00498639	0.0124577	0.0691036	0.00708403	0.00251237	0.0102316	0.0367823	0.0138554	0.0244857	0.0426258	0.0141385	0.0224094	0.0546931	0.0871122
B	2	0.0163478	0.0296763	0.0412712	0.0138349	0.022142	0.0117309	0.0332185	0.272822	0.0130319	0.0133876	0.0454183	0.0406157	0.0185946	0.0548971	0.0225444	0.00852986	0.0139706	0.0198844	0.00793548	0.0149911	0.0625541	0.00909478	0.0039988	0.00848379	0.0379255	0.0142783	0.024504	0.0379856	0.00982029	0.0203151	0.0497645	0.0894063
B	3	0.0239585	0.0330317	0.0439994	0.0174999	0.0199502	0.00819632	0.0321659	0.303947	0.0117165	0.0144742	0.041969	0.0416624	0.0233037	0.0578919	0.0253976	0.00747985	0.00985589	0.0202071	0.00605813	0.013548	0.0678263	0.00727601	0.00512155	0.0107212	0.0380386	0.0104317	0.0229229	0.0395128	0.0112629	0.0207705	0.0454126	0.0814314
M	1	0.0162946	0.026878	0.0456303	0.0140076	0.0181424	0.00935393	0.0322215	0.14563	0.0120693	0.0103413	0.042677	0.046985	0.0189244	0.0505331	0.0244665	0.0091214	0.0122834	0.0188261	0.00533813	0.0138629	0.0942127	0.0082663	0.00345759	0.00883227	0.0228808	0.0259015	0.0230243	0.0426017	0.0106711	0.0211698	0.0914999	0.119611
M	2	0.0155549	0.0269946	0.0463158	0.0137077	0.020503	0.00803827	0.0305319	0.182225	0.0157483	0.0101136	0.0447345	0.05239	0.0189797	0.0525875	0.0280972	0.00825846	0.0135349	0.0192544	0.0042181	0.0146073	0.0910671	0.00876134	0.00509658	0.00881414	0.0257382	0.0363192	0.0179905	0.0461866	0.00983342	0.019974	0.121406	0.144709
M	3	0.0179718	0.0325124	0.0380377	0.0144642	0.0186167	0.00914697	0.0312864	0.114587	0.0154955	0.0122015	0.0470548	0.0495898	0.0138161	0.0454495	0.0241008	0.00822995	0.0110612	0.025016	0.00532575	0.0107621	0.0948274	0.00972858	0.00364786	0.00931336	0.0332114	0.0335321	0.0193769	0.0440375	0.00967229	0.0237205	0.111399	0.126006
